# Supplementary material for: Assessing climate change and health provisions among staff in higher education institutions: A preliminary investigation
Source: PLoS One. 2024 May 21;19(5):e0304019. doi: 10.1371/journal.pone.0304019 (PMC11108151; doi:10.1371/journal.pone.0304019)
Supplement: S1 Dataset — (XLSX) [file pone.0304019.s002.xlsx]

## Sheet: DataSet
Do you think that the current general education of students/researchers on climate change and health in your country is sufficient to lead to lasting behavioral changes?	Do you experience a growing interest of students/researchers in medical schools on climate change and health as a topic?	Do you experience a growing interest of teaching staff and researchers on climate change and health training?	How satisfied are you with... ? [The current general training provisions for climate change and health in your country]	How satisfied are you with... ? [The current training provisions for climate change and health at BSc programmes in your country]	How satisfied are you with... ? [The current training provisions for climate change and health at Masters programmes in your country]	How satisfied are you with... ? [The current training provisions for climate change and health at doctoral programmes in your country]	What are the main sources of information you use for teaching/researching on climate change and health?	Which of the following aspects are already covered in your teaching and/or research? (multiple answers possible)	In which of the following aspects would you like to have more training opportunities? (multiple answers possible)	Please tick the areas where current initiatives on climate change and health are being seen in your country (multiple answers possible)	What are the barriers to the implementation of initiatives on climate change and health in your country (multiple answers possible)?	There is an adequate availability of information regarding the impacts of climate change on human health in your country.
No	Unsure	Yes	Highly Dissatisfied	Highly Dissatisfied	Highly Dissatisfied	Highly Dissatisfied	Material from colleagues	Loss of housing for residents displaced by extreme weather events	Physical or mental harm from droughts	Heat-related issues (e.g. heat stress, heat waves)	Limited specialist staff	Neither agree or disagree
No	Yes	Yes	Dissatisfied	Dissatisfied	Dissatisfied	Dissatisfied	International reports/guides, IPCC reports, Scientific articles	Climate change and global sustainability, Heat-related illnesses, Illness due to reduced outdoor air quality (eg, air pollution and pollen)	Climate change and global sustainability, Heat-related illnesses, Loss of housing for residents displaced by extreme weather events	Climate change and health awareness, General climate change and health, Heat-related issues (e.g. heat stress, heat waves)	Limited interest in the topic, Limited integrated view between climate change and health issues	Disagree
No	Yes	Yes	Neutral	Neutral	Neutral	Neutral	International reports/guides, IPCC reports, Scientific articles	Climate change and global sustainability, Hunger and malnutrition due to rising food prices, Illness due to reduced outdoor air quality (eg, air pollution and pollen), Loss of housing for residents displaced by extreme weather events, Physical or mental harm from storms (including hurricanes) and floods, Vector-borne infectious diseases, Water-borne and food-borne diseases	Anxiety, depression, or other mental health conditions, Violence, conflict, resulting dislocation, or all	General climate change and health, Heat-related issues (e.g. heat stress, heat waves)	Limited integrated view between climate change and health issues	Disagree
No	Unsure	Unsure	Dissatisfied	Neutral	Neutral	Neutral	Books, International reports/guides, IPCC reports, Scientific articles	Hunger and malnutrition due to rising food prices, Illness due to reduced outdoor air quality (eg, air pollution and pollen), Increased poverty due to economic hardship, and resulting health problems, Violence, conflict, resulting dislocation, or all, Water-borne and food-borne diseases	Anxiety, depression, or other mental health conditions, Cold-related illness, Heat-related illnesses, Physical or mental harm from forest fires or brush fires, Physical or mental harm from storms (including hurricanes) and floods	General climate change and health	Limited interest in the topic, Limited integrated view between climate change and health issues, Limited specialist staff, Limited funding	Neither agree or disagree
No	No	Unsure	Dissatisfied	Dissatisfied	Dissatisfied	Dissatisfied	International reports/guides, IPCC reports, Scientific articles	Cold-related illness, Heat-related illnesses, Illness due to reduced outdoor air quality (eg, air pollution and pollen), Vector-borne infectious diseases, Water-borne and food-borne diseases	Cold-related illness, Heat-related illnesses, Illness due to reduced outdoor air quality (eg, air pollution and pollen), Physical or mental harm from forest fires or brush fires, Physical or mental harm from storms (including hurricanes) and floods, Vector-borne infectious diseases, Water-borne and food-borne diseases	Climate change and health awareness, General climate change and health, Heat-related issues (e.g. heat stress, heat waves), Mental health issues, Vector-borne diseases, Water-borne diseases	Limited funding	Agree
No	Yes	Yes	Dissatisfied	Highly Dissatisfied	Dissatisfied	Highly Dissatisfied	Books, International reports/guides, IPCC reports, Scientific articles	Climate change and global sustainability, Hunger and malnutrition due to rising food prices, Increased poverty due to economic hardship, and resulting health problems, Violence, conflict, resulting dislocation, or all, Water-borne and food-borne diseases	Anxiety, depression, or other mental health conditions, Cold-related illness, Heat-related illnesses, Illness due to reduced outdoor air quality (eg, air pollution and pollen), Loss of housing for residents displaced by extreme weather events, Physical or mental harm from forest fires or brush fires, Physical or mental harm from storms (including hurricanes) and floods, Physical or mental harm fr…	Climate change and health awareness, General climate change and health, Mental health issues, Water-borne diseases	Limited integrated view between climate change and health issues, Limited specialist staff, Limited funding	Disagree
Unsure	Yes	Yes	Dissatisfied	Satisfied	Dissatisfied	Dissatisfied	Books, IPCC reports, Material provided by your institution, Scientific articles	Cold-related illness, Hunger and malnutrition due to rising food prices, Illness due to reduced outdoor air quality (eg, air pollution and pollen), Increased poverty due to economic hardship, and resulting health problems, Loss of housing for residents displaced by extreme weather events, Physical or mental harm from droughts, Vector-borne infectious diseases, Violence, conflict, resulting disloc…	Hunger and malnutrition due to rising food prices, Increased poverty due to economic hardship, and resulting health problems, Physical or mental harm from droughts, Violence, conflict, resulting dislocation, or all	Mental health issues, Vector-borne diseases, Water-borne diseases	Limited integrated view between climate change and health issues, Limited materials/resources, Limited funding	Disagree
No	No	No	Neutral	Neutral	Neutral	Neutral	Scientific articles	Climate change and global sustainability, Hunger and malnutrition due to rising food prices, Increased poverty due to economic hardship, and resulting health problems, Water-borne and food-borne diseases	Climate change and global sustainability, Hunger and malnutrition due to rising food prices, Increased poverty due to economic hardship, and resulting health problems, Loss of housing for residents displaced by extreme weather events, Violence, conflict, resulting dislocation, or all, Water-borne and food-borne diseases	Climate change and health awareness, General climate change and health, Heat-related issues (e.g. heat stress, heat waves), Mental health issues, Vector-borne diseases, Water-borne diseases	Limited interest in the topic, Limited integrated view between climate change and health issues, Limited materials/resources, Limited specialist staff, Limited funding	Strongly disagree
No	Yes	Yes	Dissatisfied	Highly Dissatisfied	Highly Dissatisfied	Dissatisfied	International reports/guides, IPCC reports, Scientific articles	Anxiety, depression, or other mental health conditions, Climate change and global sustainability, Hunger and malnutrition due to rising food prices, Loss of housing for residents displaced by extreme weather events	Increased poverty due to economic hardship, and resulting health problems, Loss of housing for residents displaced by extreme weather events, Physical or mental harm from storms (including hurricanes) and floods, Water-borne and food-borne diseases	General climate change and health	Limited integrated view between climate change and health issues, Limited specialist staff, Limited funding	Strongly disagree
No	Yes	Yes	Satisfied	Satisfied	Satisfied	Satisfied	Books, International reports/guides	Climate change and global sustainability, Hunger and malnutrition due to rising food prices, Illness due to reduced outdoor air quality (eg, air pollution and pollen)	Climate change and global sustainability, Illness due to reduced outdoor air quality (eg, air pollution and pollen), Increased poverty due to economic hardship, and resulting health problems, Physical or mental harm from droughts	Climate change and health awareness, General climate change and health, Heat-related issues (e.g. heat stress, heat waves)	Limited materials/resources, Limited specialist staff, Limited funding	Agree
No	No	Yes	Neutral	Neutral	Neutral	Neutral	Books, International reports/guides, IPCC reports	Climate change and global sustainability, Hunger and malnutrition due to rising food prices, Increased poverty due to economic hardship, and resulting health problems, Loss of housing for residents displaced by extreme weather events, Vector-borne infectious diseases, Violence, conflict, resulting dislocation, or all, Water-borne and food-borne diseases	Anxiety, depression, or other mental health conditions, Climate change and global sustainability, Cold-related illness, Heat-related illnesses, Hunger and malnutrition due to rising food prices, Illness due to reduced outdoor air quality (eg, air pollution and pollen), Increased poverty due to economic hardship, and resulting health problems, Loss of housing for residents displaced by extreme wea…	Climate change and health awareness, General climate change and health, Water-borne diseases	Limited interest in the topic, Limited integrated view between climate change and health issues, Limited materials/resources, Limited specialist staff, Limited funding, Limited active interest by authorities	Strongly agree
Yes	Yes	Yes	Neutral	Satisfied	Satisfied	Satisfied	International reports/guides, Material from colleagues, Material provided by your institution	Climate change and global sustainability, Increased poverty due to economic hardship, and resulting health problems	Climate change and global sustainability, Increased poverty due to economic hardship, and resulting health problems	Climate change and health awareness, General climate change and health	Limited integrated view between climate change and health issues, Limited funding	Agree
No	Yes	Yes	Dissatisfied	Highly Dissatisfied	Neutral	Satisfied	Books, International reports/guides, IPCC reports, Material from colleagues, Scientific articles	Climate change and global sustainability, Heat-related illnesses, Hunger and malnutrition due to rising food prices, Illness due to reduced outdoor air quality (eg, air pollution and pollen), Increased poverty due to economic hardship, and resulting health problems, Loss of housing for residents displaced by extreme weather events	Anxiety, depression, or other mental health conditions, Cold-related illness, Heat-related illnesses, Physical or mental harm from forest fires or brush fires, Physical or mental harm from storms (including hurricanes) and floods, Physical or mental harm from droughts, Vector-borne infectious diseases, Violence, conflict, resulting dislocation, or all, Water-borne and food-borne diseases	General climate change and health, Vector-borne diseases	Limited interest in the topic, Limited integrated view between climate change and health issues, Limited funding	Agree
No	No	Yes	Dissatisfied	Dissatisfied	Dissatisfied	Dissatisfied	Books, International reports/guides, IPCC reports, Scientific articles	Anxiety, depression, or other mental health conditions, Climate change and global sustainability, Cold-related illness, Heat-related illnesses, Hunger and malnutrition due to rising food prices, Illness due to reduced outdoor air quality (eg, air pollution and pollen), Increased poverty due to economic hardship, and resulting health problems, Loss of housing for residents displaced by extreme wea…	Climate change and global sustainability, Illness due to reduced outdoor air quality (eg, air pollution and pollen), Increased poverty due to economic hardship, and resulting health problems, Loss of housing for residents displaced by extreme weather events, Physical or mental harm from forest fires or brush fires, Physical or mental harm from droughts, Vector-borne infectious diseases, Violence,…	Climate change and health awareness, General climate change and health	Limited integrated view between climate change and health issues, Limited materials/resources, Limited specialist staff, Limited funding	Agree
No	Yes	Yes	Neutral	Dissatisfied	Neutral	Neutral	Books, International reports/guides, IPCC reports, Material from colleagues, Scientific articles	Climate change and global sustainability, Heat-related illnesses, Hunger and malnutrition due to rising food prices, Illness due to reduced outdoor air quality (eg, air pollution and pollen), Increased poverty due to economic hardship, and resulting health problems, Loss of housing for residents displaced by extreme weather events, Vector-borne infectious diseases, Violence, conflict, resulting d…	Anxiety, depression, or other mental health conditions, Cold-related illness, Illness due to reduced outdoor air quality (eg, air pollution and pollen), Physical or mental harm from forest fires or brush fires	Climate change and health awareness, General climate change and health, Heat-related issues (e.g. heat stress, heat waves)	Limited funding	Agree
Yes	Unsure	Yes	Neutral	Dissatisfied	Dissatisfied	Dissatisfied	Books, International reports/guides, IPCC reports, Scientific articles	Heat-related illnesses, Vector-borne infectious diseases	Climate change and global sustainability, Heat-related illnesses, Increased poverty due to economic hardship, and resulting health problems, Vector-borne infectious diseases, Water-borne and food-borne diseases	Climate change and health awareness, General climate change and health, Vector-borne diseases	Limited materials/resources, Limited funding	Strongly agree
No	Yes	Yes	Dissatisfied	Dissatisfied	Dissatisfied	Dissatisfied	Books, International reports/guides, IPCC reports	Climate change and global sustainability, Cold-related illness, Heat-related illnesses, Hunger and malnutrition due to rising food prices, Loss of housing for residents displaced by extreme weather events, Violence, conflict, resulting dislocation, or all	Anxiety, depression, or other mental health conditions, Climate change and global sustainability, Cold-related illness, Heat-related illnesses, Hunger and malnutrition due to rising food prices, Illness due to reduced outdoor air quality (eg, air pollution and pollen), Loss of housing for residents displaced by extreme weather events, Physical or mental harm from storms (including hurricanes) and…	Climate change and health awareness, General climate change and health, Heat-related issues (e.g. heat stress, heat waves), Vector-borne diseases, Water-borne diseases	Limited integrated view between climate change and health issues, Limited materials/resources, Limited specialist staff, Limited funding	Disagree
No	Yes	Yes	Highly Dissatisfied	Highly Dissatisfied	Highly Dissatisfied	Highly Dissatisfied	Books, International reports/guides, IPCC reports, Material from colleagues, Material provided by your institution, Scientific articles	Climate change and global sustainability, Heat-related illnesses, Hunger and malnutrition due to rising food prices, Loss of housing for residents displaced by extreme weather events, Water-borne and food-borne diseases	Anxiety, depression, or other mental health conditions, Climate change and global sustainability, Cold-related illness, Heat-related illnesses, Illness due to reduced outdoor air quality (eg, air pollution and pollen), Physical or mental harm from forest fires or brush fires, Physical or mental harm from storms (including hurricanes) and floods, Physical or mental harm from droughts, Vector-borne…	Mental health issues, Vector-borne diseases, Water-borne diseases	Limited interest in the topic, Limited integrated view between climate change and health issues, Limited materials/resources, Limited specialist staff, Limited funding	Strongly disagree
No	No	Unsure	Highly Dissatisfied	Highly Dissatisfied	Dissatisfied	Dissatisfied	Books, IPCC reports, Scientific articles	Climate change and global sustainability, Loss of housing for residents displaced by extreme weather events, Vector-borne infectious diseases	Heat-related illnesses, Vector-borne infectious diseases, Violence, conflict, resulting dislocation, or all, Water-borne and food-borne diseases	Vector-borne diseases, Water-borne diseases	Limited interest in the topic, Limited integrated view between climate change and health issues, Limited funding	Strongly disagree
No	Unsure	Yes	Dissatisfied	Highly Dissatisfied	Highly Dissatisfied	Highly Dissatisfied	International reports/guides, IPCC reports, Scientific articles	Climate change and global sustainability, Cold-related illness, Hunger and malnutrition due to rising food prices, Increased poverty due to economic hardship, and resulting health problems, Loss of housing for residents displaced by extreme weather events, Physical or mental harm from droughts, Violence, conflict, resulting dislocation, or all, Water-borne and food-borne diseases	Anxiety, depression, or other mental health conditions, Climate change and global sustainability, Hunger and malnutrition due to rising food prices, Physical or mental harm from forest fires or brush fires, Physical or mental harm from storms (including hurricanes) and floods	Climate change and health awareness, General climate change and health	Limited integrated view between climate change and health issues, Limited materials/resources, Limited specialist staff, Limited funding	Disagree
No	Yes	Yes	Highly Dissatisfied	Highly Dissatisfied	Highly Dissatisfied	Highly Dissatisfied	Books	Climate change and global sustainability, Hunger and malnutrition due to rising food prices, Loss of housing for residents displaced by extreme weather events, Physical or mental harm from storms (including hurricanes) and floods, Physical or mental harm from droughts, Vector-borne infectious diseases	Climate change and global sustainability, Hunger and malnutrition due to rising food prices, Increased poverty due to economic hardship, and resulting health problems, Physical or mental harm from storms (including hurricanes) and floods, Vector-borne infectious diseases, Violence, conflict, resulting dislocation, or all, Water-borne and food-borne diseases	Climate change and health awareness, General climate change and health, Heat-related issues (e.g. heat stress, heat waves)	Limited interest in the topic, Limited materials/resources, Limited specialist staff	Disagree
Unsure	Unsure	Yes	Neutral	Dissatisfied	Dissatisfied	Dissatisfied	Books, IPCC reports, Material from colleagues	Climate change and global sustainability, Heat-related illnesses	Climate change and global sustainability, Hunger and malnutrition due to rising food prices, Loss of housing for residents displaced by extreme weather events, Physical or mental harm from forest fires or brush fires, Physical or mental harm from storms (including hurricanes) and floods, Physical or mental harm from droughts, Vector-borne infectious diseases, Violence, conflict, resulting disloca…	General climate change and health	Limited interest in the topic, Limited materials/resources, Limited specialist staff, Limited funding	Agree
Unsure	Yes	Yes	Dissatisfied	Neutral	Dissatisfied	Dissatisfied	International reports/guides	Climate change and global sustainability, Heat-related illnesses, Vector-borne infectious diseases	Climate change and global sustainability, Increased poverty due to economic hardship, and resulting health problems	Climate change and health awareness, General climate change and health	Limited integrated view between climate change and health issues	Disagree
Yes	Yes	Yes	Neutral	Neutral	Neutral	Neutral	Books, Material provided by your institution, Scientific articles	Climate change and global sustainability	Climate change and global sustainability, Loss of housing for residents displaced by extreme weather events	Climate change and health awareness, Mental health issues	Limited interest in the topic	Disagree
No	No	Yes	Dissatisfied	Dissatisfied	Neutral	Neutral	Books, International reports/guides, Scientific articles	Anxiety, depression, or other mental health conditions, Climate change and global sustainability, Hunger and malnutrition due to rising food prices, Increased poverty due to economic hardship, and resulting health problems, Vector-borne infectious diseases, Violence, conflict, resulting dislocation, or all, Water-borne and food-borne diseases	Anxiety, depression, or other mental health conditions, Climate change and global sustainability, Cold-related illness, Heat-related illnesses, Hunger and malnutrition due to rising food prices, Illness due to reduced outdoor air quality (eg, air pollution and pollen), Increased poverty due to economic hardship, and resulting health problems, Loss of housing for residents displaced by extreme wea…	General climate change and health, Mental health issues, Water-borne diseases	Limited integrated view between climate change and health issues, Limited specialist staff, Limited funding	Disagree
No	Yes	Yes	Dissatisfied	Dissatisfied	Highly Dissatisfied	Highly Dissatisfied	Books, International reports/guides, IPCC reports, Scientific articles	Climate change and global sustainability, Illness due to reduced outdoor air quality (eg, air pollution and pollen), Loss of housing for residents displaced by extreme weather events	Climate change and global sustainability, Illness due to reduced outdoor air quality (eg, air pollution and pollen)	Climate change and health awareness, General climate change and health	Limited integrated view between climate change and health issues, Limited materials/resources, Limited specialist staff, Limited funding	Agree
No	Yes	Yes	Dissatisfied	Dissatisfied	Neutral	Dissatisfied	Books, International reports/guides, IPCC reports, Scientific articles	Climate change and global sustainability, Heat-related illnesses, Hunger and malnutrition due to rising food prices, Physical or mental harm from droughts	Anxiety, depression, or other mental health conditions, Climate change and global sustainability, Heat-related illnesses, Hunger and malnutrition due to rising food prices, Loss of housing for residents displaced by extreme weather events, Physical or mental harm from storms (including hurricanes) and floods, Physical or mental harm from droughts, Vector-borne infectious diseases	Climate change and health awareness, General climate change and health, Vector-borne diseases, Water-borne diseases	Limited interest in the topic, Limited integrated view between climate change and health issues, Limited specialist staff, Limited funding	Disagree
No	Yes	Yes	Dissatisfied	Dissatisfied	Dissatisfied	Dissatisfied	International reports/guides, IPCC reports, Scientific articles	Anxiety, depression, or other mental health conditions, Climate change and global sustainability, Cold-related illness, Heat-related illnesses, Hunger and malnutrition due to rising food prices, Illness due to reduced outdoor air quality (eg, air pollution and pollen), Increased poverty due to economic hardship, and resulting health problems, Physical or mental harm from forest fires or brush fir…	Violence, conflict, resulting dislocation, or all	Climate change and health awareness, General climate change and health, Heat-related issues (e.g. heat stress, heat waves), Mental health issues, Vector-borne diseases	Limited funding	Strongly disagree
Yes	Yes	Yes	Satisfied	Satisfied	Satisfied	Satisfied	Books, International reports/guides, Material from colleagues, Material provided by your institution, Scientific articles	Anxiety, depression, or other mental health conditions, Climate change and global sustainability, Cold-related illness, Heat-related illnesses, Hunger and malnutrition due to rising food prices, Illness due to reduced outdoor air quality (eg, air pollution and pollen), Increased poverty due to economic hardship, and resulting health problems, Loss of housing for residents displaced by extreme wea…	Cold-related illness	Climate change and health awareness, General climate change and health, Heat-related issues (e.g. heat stress, heat waves), Mental health issues, Vector-borne diseases, Water-borne diseases	None.	Agree
Unsure	Unsure	No	Neutral	Dissatisfied	Satisfied	Neutral	Books, International reports/guides, IPCC reports, Material provided by your institution, Scientific articles	Anxiety, depression, or other mental health conditions, Climate change and global sustainability, Hunger and malnutrition due to rising food prices, Illness due to reduced outdoor air quality (eg, air pollution and pollen), Increased poverty due to economic hardship, and resulting health problems, Physical or mental harm from storms (including hurricanes) and floods, Physical or mental harm from …	Anxiety, depression, or other mental health conditions, Climate change and global sustainability, Cold-related illness, Heat-related illnesses, Hunger and malnutrition due to rising food prices, Illness due to reduced outdoor air quality (eg, air pollution and pollen), Increased poverty due to economic hardship, and resulting health problems, Loss of housing for residents displaced by extreme wea…	Climate change and health awareness, General climate change and health, Mental health issues, Vector-borne diseases, Water-borne diseases	Limited interest in the topic, Limited integrated view between climate change and health issues, Limited materials/resources, Limited specialist staff, Limited funding	Strongly disagree
No	Yes	Yes	Satisfied	Neutral	Neutral	Neutral	Books, International reports/guides, IPCC reports, Material from colleagues, Material provided by your institution, Scientific articles	Climate change and global sustainability, Hunger and malnutrition due to rising food prices, Increased poverty due to economic hardship, and resulting health problems, Loss of housing for residents displaced by extreme weather events, Vector-borne infectious diseases, Violence, conflict, resulting dislocation, or all, Water-borne and food-borne diseases	Anxiety, depression, or other mental health conditions, Cold-related illness, Heat-related illnesses, Illness due to reduced outdoor air quality (eg, air pollution and pollen), Physical or mental harm from forest fires or brush fires, Physical or mental harm from storms (including hurricanes) and floods, Physical or mental harm from droughts, Vector-borne infectious diseases, Violence, conflict, …	Climate change and health awareness, General climate change and health, Vector-borne diseases, Water-borne diseases	Limited interest in the topic, Limited integrated view between climate change and health issues, Limited materials/resources, Limited specialist staff, Limited funding, Substantial political interference, actions, policies, trends, and controversies, surrounding climate efforts as they pertain to the issue of global warming and other environmental anomalies is a significant barrier.	Strongly agree
No	Unsure	Yes	Dissatisfied	Dissatisfied	Dissatisfied	Dissatisfied	Books, International reports/guides, IPCC reports, Scientific articles	Climate change and global sustainability, Heat-related illnesses, Hunger and malnutrition due to rising food prices, Illness due to reduced outdoor air quality (eg, air pollution and pollen), Increased poverty due to economic hardship, and resulting health problems, Loss of housing for residents displaced by extreme weather events, Vector-borne infectious diseases, Water-borne and food-borne dise…	Anxiety, depression, or other mental health conditions, Cold-related illness, Heat-related illnesses, Hunger and malnutrition due to rising food prices, Illness due to reduced outdoor air quality (eg, air pollution and pollen), Increased poverty due to economic hardship, and resulting health problems, Loss of housing for residents displaced by extreme weather events, Physical or mental harm from …	General climate change and health, Vector-borne diseases, Water-borne diseases	Limited integrated view between climate change and health issues, Limited materials/resources, Limited specialist staff, Limited funding, compartmentalization of training	Disagree
No	Yes	Yes	Dissatisfied	Dissatisfied	Dissatisfied	Dissatisfied	International reports/guides, IPCC reports, Scientific articles	Climate change and global sustainability, Hunger and malnutrition due to rising food prices, Illness due to reduced outdoor air quality (eg, air pollution and pollen), Loss of housing for residents displaced by extreme weather events, Water-borne and food-borne diseases	Climate change and global sustainability, Hunger and malnutrition due to rising food prices, Increased poverty due to economic hardship, and resulting health problems, Physical or mental harm from forest fires or brush fires, Water-borne and food-borne diseases	Climate change and health awareness	Limited interest in the topic, Limited integrated view between climate change and health issues, Limited materials/resources, Limited specialist staff, Limited funding	Strongly disagree
No	Yes	Yes	Dissatisfied	Dissatisfied	Highly Dissatisfied	Dissatisfied	International reports/guides, IPCC reports, Scientific articles	Anxiety, depression, or other mental health conditions, Climate change and global sustainability, Hunger and malnutrition due to rising food prices, Increased poverty due to economic hardship, and resulting health problems, Loss of housing for residents displaced by extreme weather events	Climate change and global sustainability, Hunger and malnutrition due to rising food prices, Increased poverty due to economic hardship, and resulting health problems, Physical or mental harm from storms (including hurricanes) and floods	General climate change and health	Limited interest in the topic, Limited specialist staff, Limited funding	Disagree
No	Yes	Yes	Dissatisfied	Dissatisfied	Satisfied	Satisfied	Scientific articles	Anxiety, depression, or other mental health conditions, Heat-related illnesses	Increased poverty due to economic hardship, and resulting health problems, Loss of housing for residents displaced by extreme weather events, Physical or mental harm from droughts	Climate change and health awareness, Heat-related issues (e.g. heat stress, heat waves), Mental health issues, Vector-borne diseases, Water-borne diseases	Limited materials/resources, Limited specialist staff, Limited funding	Strongly disagree
No	No	No	Highly Dissatisfied	Highly Dissatisfied	Dissatisfied	Neutral	Books, IPCC reports, Scientific articles	Climate change and global sustainability, Increased poverty due to economic hardship, and resulting health problems, Loss of housing for residents displaced by extreme weather events, Vector-borne infectious diseases, Violence, conflict, resulting dislocation, or all	Climate change and global sustainability, Heat-related illnesses, Vector-borne infectious diseases, Water-borne and food-borne diseases	General climate change and health, Vector-borne diseases, Water-borne diseases	Limited interest in the topic, Limited specialist staff	Strongly disagree
No	Yes	Yes	Dissatisfied	Dissatisfied	Dissatisfied	Dissatisfied	Books, International reports/guides, IPCC reports, Scientific articles	Cold-related illness, Heat-related illnesses, Illness due to reduced outdoor air quality (eg, air pollution and pollen), Loss of housing for residents displaced by extreme weather events, Vector-borne infectious diseases, Water-borne and food-borne diseases	Anxiety, depression, or other mental health conditions, Cold-related illness, Heat-related illnesses, Illness due to reduced outdoor air quality (eg, air pollution and pollen), Loss of housing for residents displaced by extreme weather events, Vector-borne infectious diseases, Water-borne and food-borne diseases	General climate change and health, Heat-related issues (e.g. heat stress, heat waves), Vector-borne diseases, Water-borne diseases	Limited specialist staff, Limited funding	Agree
No	Yes	Yes	Dissatisfied	Dissatisfied	Dissatisfied	Dissatisfied	Books, International reports/guides, IPCC reports, Material from colleagues, Material provided by your institution, Scientific articles	Climate change and global sustainability, Illness due to reduced outdoor air quality (eg, air pollution and pollen), Loss of housing for residents displaced by extreme weather events, Vector-borne infectious diseases, Violence, conflict, resulting dislocation, or all, Water-borne and food-borne diseases	Anxiety, depression, or other mental health conditions, Cold-related illness, Heat-related illnesses, Hunger and malnutrition due to rising food prices, Illness due to reduced outdoor air quality (eg, air pollution and pollen), Physical or mental harm from forest fires or brush fires, Physical or mental harm from storms (including hurricanes) and floods, Physical or mental harm from droughts, Vio…	Vector-borne diseases, Water-borne diseases	Limited interest in the topic, Limited integrated view between climate change and health issues, Limited materials/resources, Limited specialist staff, Limited funding	Strongly disagree
No	Yes	No	Dissatisfied	Dissatisfied	Dissatisfied	Neutral	Books, International reports/guides, IPCC reports, Material provided by your institution, Scientific articles	Climate change and global sustainability, Hunger and malnutrition due to rising food prices, Increased poverty due to economic hardship, and resulting health problems, Loss of housing for residents displaced by extreme weather events, Vector-borne infectious diseases, Violence, conflict, resulting dislocation, or all, Water-borne and food-borne diseases	Anxiety, depression, or other mental health conditions, Climate change and global sustainability, Hunger and malnutrition due to rising food prices, Illness due to reduced outdoor air quality (eg, air pollution and pollen), Increased poverty due to economic hardship, and resulting health problems, Loss of housing for residents displaced by extreme weather events, Physical or mental harm from fore…	Climate change and health awareness, General climate change and health, Water-borne diseases	Limited interest in the topic, Limited materials/resources, Limited specialist staff, Limited funding	Disagree
No	Yes	Yes	Dissatisfied	Dissatisfied	Dissatisfied	Dissatisfied	Books, International reports/guides, IPCC reports, Material from colleagues, Material provided by your institution, Scientific articles	Anxiety, depression, or other mental health conditions, Climate change and global sustainability	Anxiety, depression, or other mental health conditions, Climate change and global sustainability, Increased poverty due to economic hardship, and resulting health problems, Physical or mental harm from forest fires or brush fires, Violence, conflict, resulting dislocation, or all, Water-borne and food-borne diseases	Climate change and health awareness, General climate change and health	Limited interest in the topic, Limited integrated view between climate change and health issues, Limited materials/resources, Limited funding	Disagree
Yes	Unsure	Yes	Satisfied	Neutral	Dissatisfied	Neutral	Books, IPCC reports, Scientific articles	Climate change and global sustainability, Hunger and malnutrition due to rising food prices, Increased poverty due to economic hardship, and resulting health problems, Water-borne and food-borne diseases	Anxiety, depression, or other mental health conditions, Climate change and global sustainability, Hunger and malnutrition due to rising food prices, Increased poverty due to economic hardship, and resulting health problems, Physical or mental harm from storms (including hurricanes) and floods, Physical or mental harm from droughts, Water-borne and food-borne diseases	Climate change and health awareness, General climate change and health	Limited interest in the topic, Limited materials/resources, Limited funding	Disagree
No	Unsure	Yes	Dissatisfied	Dissatisfied	Dissatisfied	Dissatisfied	Books, International reports/guides, IPCC reports, Scientific articles	Anxiety, depression, or other mental health conditions, Climate change and global sustainability, Vector-borne infectious diseases, Water-borne and food-borne diseases	Anxiety, depression, or other mental health conditions, Climate change and global sustainability, Hunger and malnutrition due to rising food prices, Illness due to reduced outdoor air quality (eg, air pollution and pollen), Increased poverty due to economic hardship, and resulting health problems, Loss of housing for residents displaced by extreme weather events, Physical or mental harm from fore…	Climate change and health awareness, General climate change and health, Vector-borne diseases, Water-borne diseases	Limited integrated view between climate change and health issues, Limited specialist staff, Limited funding	Agree
No	Unsure	Yes	Satisfied	Satisfied	Neutral	Neutral	Books, International reports/guides, IPCC reports, Material from colleagues, Scientific articles	Climate change and global sustainability, Hunger and malnutrition due to rising food prices, Increased poverty due to economic hardship, and resulting health problems, Physical or mental harm from droughts, Water-borne and food-borne diseases	Increased poverty due to economic hardship, and resulting health problems, Physical or mental harm from forest fires or brush fires, Violence, conflict, resulting dislocation, or all, Water-borne and food-borne diseases	Climate change and health awareness, General climate change and health, Heat-related issues (e.g. heat stress, heat waves), Mental health issues	Limited integrated view between climate change and health issues, Limited materials/resources, Limited funding	Disagree
No	No	Yes	Dissatisfied	Dissatisfied	Dissatisfied	Dissatisfied	International reports/guides, IPCC reports, Scientific articles	Climate change and global sustainability, Cold-related illness, Heat-related illnesses, Loss of housing for residents displaced by extreme weather events, Vector-borne infectious diseases	Anxiety, depression, or other mental health conditions, Hunger and malnutrition due to rising food prices, Illness due to reduced outdoor air quality (eg, air pollution and pollen), Increased poverty due to economic hardship, and resulting health problems, Physical or mental harm from forest fires or brush fires, Physical or mental harm from storms (including hurricanes) and floods, Physical or m…	Climate change and health awareness, General climate change and health, Heat-related issues (e.g. heat stress, heat waves), Vector-borne diseases	Limited materials/resources, Limited specialist staff, limited data	Disagree
No	Yes	Yes	Dissatisfied	Dissatisfied	Satisfied	Dissatisfied	Scientific articles	Anxiety, depression, or other mental health conditions, Climate change and global sustainability, Heat-related illnesses, Illness due to reduced outdoor air quality (eg, air pollution and pollen), Increased poverty due to economic hardship, and resulting health problems	Increased poverty due to economic hardship, and resulting health problems	Climate change and health awareness, Mental health issues	Limited funding	Disagree
No	Yes	Yes	Dissatisfied	Dissatisfied	Dissatisfied	Dissatisfied	Books, International reports/guides, IPCC reports, Material from colleagues, Scientific articles	Climate change and global sustainability, Hunger and malnutrition due to rising food prices, Violence, conflict, resulting dislocation, or all	Climate change and global sustainability, Illness due to reduced outdoor air quality (eg, air pollution and pollen), Increased poverty due to economic hardship, and resulting health problems, Loss of housing for residents displaced by extreme weather events, Violence, conflict, resulting dislocation, or all	Climate change and health awareness, General climate change and health	Limited integrated view between climate change and health issues, Limited materials/resources, Limited specialist staff, Limited funding	Disagree
No	Yes	Yes	Dissatisfied	Dissatisfied	Dissatisfied	Dissatisfied	International reports/guides, IPCC reports, Material provided by your institution, Scientific articles	Climate change and global sustainability, Cold-related illness, Heat-related illnesses, Illness due to reduced outdoor air quality (eg, air pollution and pollen), Increased poverty due to economic hardship, and resulting health problems, Physical or mental harm from forest fires or brush fires, Vector-borne infectious diseases, Water-borne and food-borne diseases	Illness due to reduced outdoor air quality (eg, air pollution and pollen), Physical or mental harm from forest fires or brush fires	Climate change and health awareness, General climate change and health, Heat-related issues (e.g. heat stress, heat waves), Vector-borne diseases, Water-borne diseases	Limited funding	Agree
Yes	Yes	Yes	Satisfied	Highly Satisfied	Highly Satisfied	Highly Satisfied	Books, International reports/guides, IPCC reports, Material from colleagues	Anxiety, depression, or other mental health conditions, Climate change and global sustainability, Cold-related illness, Hunger and malnutrition due to rising food prices, Increased poverty due to economic hardship, and resulting health problems, Loss of housing for residents displaced by extreme weather events, Physical or mental harm from forest fires or brush fires, Physical or mental harm from…	Anxiety, depression, or other mental health conditions, Climate change and global sustainability, Heat-related illnesses, Illness due to reduced outdoor air quality (eg, air pollution and pollen), Increased poverty due to economic hardship, and resulting health problems, Physical or mental harm from forest fires or brush fires, Physical or mental harm from storms (including hurricanes) and floods…	Climate change and health awareness, General climate change and health, Heat-related issues (e.g. heat stress, heat waves), Mental health issues, Water-borne diseases	Limited interest in the topic, Limited integrated view between climate change and health issues, Limited materials/resources	Strongly agree
No	Yes	Yes	Dissatisfied	Dissatisfied	Highly Dissatisfied	Highly Dissatisfied	Books, International reports/guides, IPCC reports, Scientific articles	Climate change and global sustainability, Hunger and malnutrition due to rising food prices, Increased poverty due to economic hardship, and resulting health problems, Physical or mental harm from droughts, Vector-borne infectious diseases	Anxiety, depression, or other mental health conditions, Cold-related illness, Heat-related illnesses, Illness due to reduced outdoor air quality (eg, air pollution and pollen), Increased poverty due to economic hardship, and resulting health problems, Loss of housing for residents displaced by extreme weather events, Physical or mental harm from forest fires or brush fires, Physical or mental har…	Climate change and health awareness, General climate change and health	Limited integrated view between climate change and health issues, Limited materials/resources, Limited specialist staff, Limited funding, Dearth of policies	Strongly disagree
No	Yes	Yes	Neutral	Neutral	Neutral	Neutral	Books, IPCC reports, Scientific articles	Illness due to reduced outdoor air quality (eg, air pollution and pollen), Vector-borne infectious diseases, Water-borne and food-borne diseases	Anxiety, depression, or other mental health conditions, Cold-related illness, Heat-related illnesses	Heat-related issues (e.g. heat stress, heat waves)	Limited specialist staff, Limited funding	Disagree
Yes	Yes	Yes	Dissatisfied	Highly Dissatisfied	Dissatisfied	Dissatisfied	Books, International reports/guides, IPCC reports	Climate change and global sustainability	Anxiety, depression, or other mental health conditions, Climate change and global sustainability, Hunger and malnutrition due to rising food prices	Climate change and health awareness, General climate change and health	Limited interest in the topic, Limited materials/resources	Neither agree or disagree
No	No	No	Dissatisfied	Dissatisfied	Dissatisfied	Dissatisfied	International reports/guides, IPCC reports, Scientific articles	Climate change and global sustainability, Heat-related illnesses, Hunger and malnutrition due to rising food prices, Illness due to reduced outdoor air quality (eg, air pollution and pollen), Physical or mental harm from storms (including hurricanes) and floods, Physical or mental harm from droughts, Vector-borne infectious diseases	Increased poverty due to economic hardship, and resulting health problems, Loss of housing for residents displaced by extreme weather events	General climate change and health, Heat-related issues (e.g. heat stress, heat waves)	Limited interest in the topic, Limited integrated view between climate change and health issues, Limited specialist staff	Disagree
No	Unsure	Yes	Dissatisfied	Dissatisfied	Dissatisfied	Dissatisfied	IPCC reports, Scientific articles	Anxiety, depression, or other mental health conditions, Climate change and global sustainability, Heat-related illnesses, Increased poverty due to economic hardship, and resulting health problems, Loss of housing for residents displaced by extreme weather events, Physical or mental harm from droughts, Violence, conflict, resulting dislocation, or all	Anxiety, depression, or other mental health conditions, Climate change and global sustainability, Cold-related illness, Heat-related illnesses, Hunger and malnutrition due to rising food prices, Illness due to reduced outdoor air quality (eg, air pollution and pollen), Increased poverty due to economic hardship, and resulting health problems, Loss of housing for residents displaced by extreme wea…	General climate change and health	Limited materials/resources, Limited specialist staff	Agree
No	Yes	Yes	Dissatisfied	Neutral	Neutral	Neutral	Books, International reports/guides, Scientific articles	Anxiety, depression, or other mental health conditions, Heat-related illnesses, Hunger and malnutrition due to rising food prices, Illness due to reduced outdoor air quality (eg, air pollution and pollen), Increased poverty due to economic hardship, and resulting health problems, Loss of housing for residents displaced by extreme weather events, Physical or mental harm from forest fires or brush …	Anxiety, depression, or other mental health conditions, Increased poverty due to economic hardship, and resulting health problems, Loss of housing for residents displaced by extreme weather events, Violence, conflict, resulting dislocation, or all	Climate change and health awareness, General climate change and health, Heat-related issues (e.g. heat stress, heat waves)	Limited materials/resources, Limited specialist staff, Limited funding	Neither agree or disagree
Yes	Yes	Yes	Dissatisfied	Dissatisfied	Dissatisfied	Neutral	Books, International reports/guides, IPCC reports, Material from colleagues, Material provided by your institution, Scientific articles	Climate change and global sustainability, Cold-related illness, Heat-related illnesses, Illness due to reduced outdoor air quality (eg, air pollution and pollen), Vector-borne infectious diseases	Climate change and global sustainability, Hunger and malnutrition due to rising food prices, Illness due to reduced outdoor air quality (eg, air pollution and pollen), Increased poverty due to economic hardship, and resulting health problems, Physical or mental harm from storms (including hurricanes) and floods, Physical or mental harm from droughts, Vector-borne infectious diseases, Violence, co…	Climate change and health awareness, General climate change and health, Heat-related issues (e.g. heat stress, heat waves), Vector-borne diseases	Limited interest in the topic, Limited materials/resources, Limited specialist staff, Limited funding	Neither agree or disagree
Yes	Yes	Yes	Highly Dissatisfied	Highly Dissatisfied	Highly Dissatisfied	Highly Dissatisfied	International reports/guides, IPCC reports, Scientific articles	Anxiety, depression, or other mental health conditions, Climate change and global sustainability, Heat-related illnesses, Illness due to reduced outdoor air quality (eg, air pollution and pollen), Physical or mental harm from forest fires or brush fires, Physical or mental harm from storms (including hurricanes) and floods, Physical or mental harm from droughts, Vector-borne infectious diseases, …	Heat-related illnesses	General climate change and health, Heat-related issues (e.g. heat stress, heat waves)	Limited specialist staff, Limited funding	Disagree
No	Yes	Yes	Dissatisfied	Dissatisfied	Dissatisfied	Dissatisfied	International reports/guides, Material from colleagues, Scientific articles	Anxiety, depression, or other mental health conditions, Climate change and global sustainability, Heat-related illnesses, Hunger and malnutrition due to rising food prices, Illness due to reduced outdoor air quality (eg, air pollution and pollen), Physical or mental harm from forest fires or brush fires, Physical or mental harm from storms (including hurricanes) and floods, Physical or mental har…	Climate change and global sustainability, Cold-related illness, Hunger and malnutrition due to rising food prices, Increased poverty due to economic hardship, and resulting health problems, Violence, conflict, resulting dislocation, or all	Climate change and health awareness, General climate change and health, Heat-related issues (e.g. heat stress, heat waves)	Limited specialist staff, Limited funding	Neither agree or disagree
No	Yes	Yes	Neutral	Dissatisfied	Dissatisfied	Dissatisfied	Books, International reports/guides, Scientific articles	Anxiety, depression, or other mental health conditions, Climate change and global sustainability, Heat-related illnesses, Hunger and malnutrition due to rising food prices, Illness due to reduced outdoor air quality (eg, air pollution and pollen), Increased poverty due to economic hardship, and resulting health problems, Physical or mental harm from forest fires or brush fires, Physical or mental…	Hunger and malnutrition due to rising food prices, Violence, conflict, resulting dislocation, or all	General climate change and health, Heat-related issues (e.g. heat stress, heat waves), Vector-borne diseases	Limited integrated view between climate change and health issues, Limited materials/resources, Limited specialist staff	Disagree
No	Yes	Yes	Dissatisfied	Dissatisfied	Highly Dissatisfied	Highly Dissatisfied	International reports/guides, IPCC reports, Scientific articles	Anxiety, depression, or other mental health conditions, Climate change and global sustainability, Heat-related illnesses, Illness due to reduced outdoor air quality (eg, air pollution and pollen), Increased poverty due to economic hardship, and resulting health problems, Loss of housing for residents displaced by extreme weather events, Physical or mental harm from forest fires or brush fires, Ph…	Anxiety, depression, or other mental health conditions, Climate change and global sustainability, Heat-related illnesses, Illness due to reduced outdoor air quality (eg, air pollution and pollen), Increased poverty due to economic hardship, and resulting health problems	General climate change and health, Heat-related issues (e.g. heat stress, heat waves), Vector-borne diseases	Limited interest in the topic, Limited materials/resources, Limited specialist staff, Limited funding	Disagree
No	Yes	Yes	Dissatisfied	Highly Dissatisfied	Dissatisfied	Neutral	Books, IPCC reports, Scientific articles	Climate change and global sustainability	Anxiety, depression, or other mental health conditions, Climate change and global sustainability, Cold-related illness, Heat-related illnesses, Hunger and malnutrition due to rising food prices, Illness due to reduced outdoor air quality (eg, air pollution and pollen), Increased poverty due to economic hardship, and resulting health problems, Loss of housing for residents displaced by extreme wea…	Climate change and health awareness, General climate change and health, Heat-related issues (e.g. heat stress, heat waves)	Limited integrated view between climate change and health issues, Limited specialist staff	Agree
No	Yes	Yes	Dissatisfied	Dissatisfied	Dissatisfied	Highly Dissatisfied	Books, International reports/guides, IPCC reports, Scientific articles	Climate change and global sustainability	Climate change and global sustainability, Hunger and malnutrition due to rising food prices, Loss of housing for residents displaced by extreme weather events	General climate change and health, Heat-related issues (e.g. heat stress, heat waves)	Limited interest in the topic	Disagree
Unsure	Yes	Unsure	Neutral	Dissatisfied	Satisfied	Neutral	International reports/guides, IPCC reports, Material from colleagues, Scientific articles	Anxiety, depression, or other mental health conditions, Climate change and global sustainability, Heat-related illnesses, Illness due to reduced outdoor air quality (eg, air pollution and pollen), Physical or mental harm from storms (including hurricanes) and floods, Vector-borne infectious diseases, Water-borne and food-borne diseases	Cold-related illness, Hunger and malnutrition due to rising food prices, Violence, conflict, resulting dislocation, or all	Heat-related issues (e.g. heat stress, heat waves), Vector-borne diseases	Limited integrated view between climate change and health issues, Limited funding, untrained politicians	Agree
No	Unsure	No	Dissatisfied	Dissatisfied	Dissatisfied	Satisfied	Books, International reports/guides, IPCC reports, Scientific articles	Anxiety, depression, or other mental health conditions, Climate change and global sustainability, Hunger and malnutrition due to rising food prices, Illness due to reduced outdoor air quality (eg, air pollution and pollen), Loss of housing for residents displaced by extreme weather events, Physical or mental harm from forest fires or brush fires, Water-borne and food-borne diseases	Anxiety, depression, or other mental health conditions, Climate change and global sustainability, Cold-related illness, Heat-related illnesses, Hunger and malnutrition due to rising food prices, Illness due to reduced outdoor air quality (eg, air pollution and pollen), Increased poverty due to economic hardship, and resulting health problems, Loss of housing for residents displaced by extreme wea…	Climate change and health awareness, General climate change and health, Heat-related issues (e.g. heat stress, heat waves)	Limited integrated view between climate change and health issues, Limited specialist staff, Limited funding	Neither agree or disagree
No	Yes	Yes	Highly Dissatisfied	Highly Dissatisfied	Highly Dissatisfied	Dissatisfied	International reports/guides, IPCC reports, Scientific articles	Climate change and global sustainability	Anxiety, depression, or other mental health conditions, Climate change and global sustainability	Climate change and health awareness, General climate change and health, Heat-related issues (e.g. heat stress, heat waves), Mental health issues	Limited materials/resources, Limited specialist staff, Limited funding	Disagree
No	Unsure	Yes	Dissatisfied	Dissatisfied	Dissatisfied	Dissatisfied	Books, International reports/guides, IPCC reports, Material from colleagues, Scientific articles	Climate change and global sustainability	Anxiety, depression, or other mental health conditions, Heat-related illnesses, Increased poverty due to economic hardship, and resulting health problems	General climate change and health	government	Neither agree or disagree
No	Yes	No	Dissatisfied	Dissatisfied	Dissatisfied	Dissatisfied	Books, International reports/guides, IPCC reports, Scientific articles	Anxiety, depression, or other mental health conditions, Climate change and global sustainability, Cold-related illness, Heat-related illnesses, Illness due to reduced outdoor air quality (eg, air pollution and pollen), Loss of housing for residents displaced by extreme weather events, Physical or mental harm from forest fires or brush fires, Physical or mental harm from storms (including hurrican…	Anxiety, depression, or other mental health conditions, Hunger and malnutrition due to rising food prices, Increased poverty due to economic hardship, and resulting health problems, Loss of housing for residents displaced by extreme weather events, Water-borne and food-borne diseases	Climate change and health awareness, General climate change and health, Heat-related issues (e.g. heat stress, heat waves), Vector-borne diseases	Limited interest in the topic, Limited materials/resources, Limited specialist staff	Disagree
No	No	Unsure	Satisfied	Satisfied	Satisfied	Satisfied	Books, IPCC reports, Scientific articles	Anxiety, depression, or other mental health conditions, Cold-related illness, Heat-related illnesses, Loss of housing for residents displaced by extreme weather events, Physical or mental harm from storms (including hurricanes) and floods, Vector-borne infectious diseases, Violence, conflict, resulting dislocation, or all, Water-borne and food-borne diseases	Climate change and global sustainability, Hunger and malnutrition due to rising food prices, Illness due to reduced outdoor air quality (eg, air pollution and pollen), Increased poverty due to economic hardship, and resulting health problems, Loss of housing for residents displaced by extreme weather events, Physical or mental harm from forest fires or brush fires	Heat-related issues (e.g. heat stress, heat waves), Mental health issues, Water-borne diseases	Limited interest in the topic, Limited integrated view between climate change and health issues, Limited specialist staff, Limited funding	Neither agree or disagree
No	Unsure	Yes	Neutral	Dissatisfied	Dissatisfied	Dissatisfied	International reports/guides, IPCC reports, Scientific articles	Anxiety, depression, or other mental health conditions, Climate change and global sustainability, Heat-related illnesses, Hunger and malnutrition due to rising food prices, Illness due to reduced outdoor air quality (eg, air pollution and pollen), Increased poverty due to economic hardship, and resulting health problems, Loss of housing for residents displaced by extreme weather events, Physical …	Anxiety, depression, or other mental health conditions, Climate change and global sustainability, Hunger and malnutrition due to rising food prices, Loss of housing for residents displaced by extreme weather events, Vector-borne infectious diseases, Water-borne and food-borne diseases	Climate change and health awareness	Limited interest in the topic, Limited integrated view between climate change and health issues, Limited funding	Strongly agree
No	Yes	Yes	Highly Dissatisfied	Highly Dissatisfied	Highly Dissatisfied	Highly Dissatisfied	International reports/guides, IPCC reports, Scientific articles	Climate change and global sustainability, Violence, conflict, resulting dislocation, or all	Climate change and global sustainability, Increased poverty due to economic hardship, and resulting health problems, Violence, conflict, resulting dislocation, or all	General climate change and health, Heat-related issues (e.g. heat stress, heat waves)	Limited integrated view between climate change and health issues, Limited specialist staff	Strongly disagree
Unsure	Yes	Yes	Neutral	Neutral	Dissatisfied	Dissatisfied	International reports/guides, IPCC reports, Scientific articles	Climate change and global sustainability, Cold-related illness, Heat-related illnesses, Illness due to reduced outdoor air quality (eg, air pollution and pollen), Physical or mental harm from droughts	Increased poverty due to economic hardship, and resulting health problems, Physical or mental harm from forest fires or brush fires, Physical or mental harm from storms (including hurricanes) and floods, Physical or mental harm from droughts, Vector-borne infectious diseases, Violence, conflict, resulting dislocation, or all, Water-borne and food-borne diseases	Climate change and health awareness, Heat-related issues (e.g. heat stress, heat waves)	Limited integrated view between climate change and health issues, Limited materials/resources, Limited specialist staff, Limited funding	Strongly disagree
No	Yes	Yes	Dissatisfied	Dissatisfied	Dissatisfied	Dissatisfied	Books, International reports/guides, IPCC reports, Scientific articles	Climate change and global sustainability, Hunger and malnutrition due to rising food prices, Illness due to reduced outdoor air quality (eg, air pollution and pollen), Increased poverty due to economic hardship, and resulting health problems, Loss of housing for residents displaced by extreme weather events, Physical or mental harm from storms (including hurricanes) and floods, Vector-borne infec…	Heat-related illnesses, Hunger and malnutrition due to rising food prices, Illness due to reduced outdoor air quality (eg, air pollution and pollen), Increased poverty due to economic hardship, and resulting health problems, Loss of housing for residents displaced by extreme weather events, Physical or mental harm from storms (including hurricanes) and floods, Physical or mental harm from drought…	General climate change and health, Heat-related issues (e.g. heat stress, heat waves), Mental health issues	Limited integrated view between climate change and health issues, Limited specialist staff, Limited funding	Disagree
Yes	Yes	No	Neutral	Neutral	Neutral	Satisfied	Scientific articles	Climate change and global sustainability, Heat-related illnesses, Water-borne and food-borne diseases	Vector-borne infectious diseases	Vector-borne diseases	Limited materials/resources, Limited specialist staff	Neither agree or disagree
No	Yes	Yes	Dissatisfied	Dissatisfied	Dissatisfied	Dissatisfied	International reports/guides, Scientific articles	Hunger and malnutrition due to rising food prices, Illness due to reduced outdoor air quality (eg, air pollution and pollen), Water-borne and food-borne diseases	Climate change and global sustainability, Hunger and malnutrition due to rising food prices, Water-borne and food-borne diseases	Heat-related issues (e.g. heat stress, heat waves)	Limited materials/resources, Limited funding	Neither agree or disagree
Unsure	Yes	Unsure	Neutral	Neutral	Neutral	Highly Satisfied	Books, International reports/guides, IPCC reports, Material provided by your institution, Scientific articles	Climate change and global sustainability, Heat-related illnesses, Vector-borne infectious diseases, Water-borne and food-borne diseases	Climate change and global sustainability, Hunger and malnutrition due to rising food prices, Physical or mental harm from droughts, Vector-borne infectious diseases, Violence, conflict, resulting dislocation, or all, Water-borne and food-borne diseases	Heat-related issues (e.g. heat stress, heat waves)	Limited materials/resources, Climate change is one-sidedly occupied by political lobbyists and scientists who have economic and ideological motives.	Neither agree or disagree
Yes	Yes	Yes	Neutral	Neutral	Neutral	Neutral	Books, International reports/guides, IPCC reports, Material from colleagues, Material provided by your institution, Scientific articles	Anxiety, depression, or other mental health conditions, Climate change and global sustainability, Hunger and malnutrition due to rising food prices, Illness due to reduced outdoor air quality (eg, air pollution and pollen), Increased poverty due to economic hardship, and resulting health problems, Loss of housing for residents displaced by extreme weather events, Violence, conflict, resulting dis…	Anxiety, depression, or other mental health conditions, Climate change and global sustainability, Heat-related illnesses, Illness due to reduced outdoor air quality (eg, air pollution and pollen), Loss of housing for residents displaced by extreme weather events, Physical or mental harm from forest fires or brush fires, Physical or mental harm from storms (including hurricanes) and floods, Vector…	Climate change and health awareness, General climate change and health, Heat-related issues (e.g. heat stress, heat waves), Water-borne diseases	Limited interest in the topic, Limited integrated view between climate change and health issues, Limited materials/resources, Limited specialist staff	Disagree
No	Unsure	No	Neutral	Neutral	Neutral	Neutral	Books, International reports/guides, IPCC reports, Scientific articles	Climate change and global sustainability	Climate change and global sustainability	General climate change and health	Limited materials/resources, Limited specialist staff, Limited funding	Strongly disagree
No	No	No	Neutral	Satisfied	Satisfied	Satisfied	Books, IPCC reports, Scientific articles	Climate change and global sustainability, Hunger and malnutrition due to rising food prices, Increased poverty due to economic hardship, and resulting health problems, Violence, conflict, resulting dislocation, or all	Anxiety, depression, or other mental health conditions, Cold-related illness, Heat-related illnesses, Illness due to reduced outdoor air quality (eg, air pollution and pollen), Physical or mental harm from forest fires or brush fires, Physical or mental harm from storms (including hurricanes) and floods, Physical or mental harm from droughts, Vector-borne infectious diseases	Climate change and health awareness, General climate change and health, Heat-related issues (e.g. heat stress, heat waves)	Limited integrated view between climate change and health issues, Limited materials/resources	Neither agree or disagree
No	Yes	Yes	Neutral	Neutral	Neutral	Neutral	Books, International reports/guides, IPCC reports, Material from colleagues, Scientific articles	Climate change and global sustainability, Water-borne and food-borne diseases	Climate change and global sustainability, Increased poverty due to economic hardship, and resulting health problems, Vector-borne infectious diseases, Water-borne and food-borne diseases	Climate change and health awareness, General climate change and health, Heat-related issues (e.g. heat stress, heat waves), Vector-borne diseases	Limited integrated view between climate change and health issues, Limited specialist staff, Limited funding	Neither agree or disagree
Yes	Yes	Yes	Satisfied	Satisfied	Highly Satisfied	Highly Satisfied	Books, International reports/guides, IPCC reports, Material from colleagues, Material provided by your institution, Scientific articles	Climate change and global sustainability, Cold-related illness, Heat-related illnesses, Hunger and malnutrition due to rising food prices, Illness due to reduced outdoor air quality (eg, air pollution and pollen), Increased poverty due to economic hardship, and resulting health problems, Loss of housing for residents displaced by extreme weather events, Physical or mental harm from forest fires o…	Climate change and global sustainability, Hunger and malnutrition due to rising food prices, Increased poverty due to economic hardship, and resulting health problems, Physical or mental harm from forest fires or brush fires, Physical or mental harm from storms (including hurricanes) and floods, Physical or mental harm from droughts, Violence, conflict, resulting dislocation, or all	Climate change and health awareness, General climate change and health, Mental health issues, Water-borne diseases	Limited integrated view between climate change and health issues, Limited materials/resources, Limited specialist staff, Limited funding	Neither agree or disagree
No	Yes	Yes	Dissatisfied	Satisfied	Satisfied	Satisfied	IPCC reports, Scientific articles	Climate change and global sustainability, Increased poverty due to economic hardship, and resulting health problems, Vector-borne infectious diseases	Heat-related illnesses, Hunger and malnutrition due to rising food prices, Physical or mental harm from droughts, Violence, conflict, resulting dislocation, or all	General climate change and health	Limited interest in the topic, Limited integrated view between climate change and health issues, Limited specialist staff, Limited funding	Neither agree or disagree
No	Yes	Yes	Dissatisfied	Dissatisfied	Dissatisfied	Dissatisfied	Books, International reports/guides, IPCC reports, Scientific articles	Climate change and global sustainability	Climate change and global sustainability, Vector-borne infectious diseases, Water-borne and food-borne diseases	Climate change and health awareness, General climate change and health, Mental health issues, Vector-borne diseases, Water-borne diseases	Limited integrated view between climate change and health issues, Limited materials/resources, Limited specialist staff, Limited funding	Disagree
Yes	Yes	Yes	Neutral	Neutral	Neutral	Dissatisfied	Books, International reports/guides, IPCC reports, Material from colleagues, Material provided by your institution, Scientific articles	Anxiety, depression, or other mental health conditions, Climate change and global sustainability, Heat-related illnesses, Hunger and malnutrition due to rising food prices, Illness due to reduced outdoor air quality (eg, air pollution and pollen), Increased poverty due to economic hardship, and resulting health problems, Loss of housing for residents displaced by extreme weather events, Physical …	Climate change and global sustainability, Heat-related illnesses, Increased poverty due to economic hardship, and resulting health problems, Physical or mental harm from forest fires or brush fires, Vector-borne infectious diseases, Violence, conflict, resulting dislocation, or all, Water-borne and food-borne diseases	General climate change and health, Heat-related issues (e.g. heat stress, heat waves), Water-borne diseases	Limited interest in the topic, Limited materials/resources, Limited specialist staff, Limited funding	Agree
Unsure	Unsure	Unsure	Dissatisfied	Dissatisfied	Dissatisfied	Dissatisfied	Scientific articles	Anxiety, depression, or other mental health conditions, Climate change and global sustainability, Hunger and malnutrition due to rising food prices, Illness due to reduced outdoor air quality (eg, air pollution and pollen), Increased poverty due to economic hardship, and resulting health problems, Loss of housing for residents displaced by extreme weather events, Physical or mental harm from fore…	Anxiety, depression, or other mental health conditions, Climate change and global sustainability, Cold-related illness, Heat-related illnesses, Hunger and malnutrition due to rising food prices, Illness due to reduced outdoor air quality (eg, air pollution and pollen), Increased poverty due to economic hardship, and resulting health problems, Loss of housing for residents displaced by extreme wea…	Climate change and health awareness, General climate change and health, Mental health issues, Vector-borne diseases, Water-borne diseases	Limited interest in the topic, Limited integrated view between climate change and health issues, Limited materials/resources, Limited specialist staff, Limited funding	Strongly disagree
Yes	Yes	Yes	Highly Dissatisfied	Highly Dissatisfied	Highly Dissatisfied	Highly Dissatisfied	International reports/guides	Climate change and global sustainability	Climate change and global sustainability	Climate change and health awareness	Limited integrated view between climate change and health issues	Strongly disagree
No	Unsure	Unsure	Highly Dissatisfied	Dissatisfied	Dissatisfied	Dissatisfied	International reports/guides, IPCC reports, Scientific articles	Climate change and global sustainability, Heat-related illnesses	Climate change and global sustainability, Cold-related illness, Heat-related illnesses, Vector-borne infectious diseases	Climate change and health awareness, General climate change and health, Heat-related issues (e.g. heat stress, heat waves), Vector-borne diseases	Limited materials/resources, Limited specialist staff	Agree
Yes	Yes	Yes	Satisfied	Satisfied	Neutral	Satisfied	International reports/guides, IPCC reports, Material provided by your institution	Anxiety, depression, or other mental health conditions, Climate change and global sustainability, Illness due to reduced outdoor air quality (eg, air pollution and pollen), Increased poverty due to economic hardship, and resulting health problems	Anxiety, depression, or other mental health conditions, Cold-related illness, Hunger and malnutrition due to rising food prices, Increased poverty due to economic hardship, and resulting health problems, Loss of housing for residents displaced by extreme weather events, Water-borne and food-borne diseases	Climate change and health awareness, General climate change and health, Heat-related issues (e.g. heat stress, heat waves), Mental health issues	Limited integrated view between climate change and health issues	Agree
No	Yes	Yes	Dissatisfied	Highly Dissatisfied	Highly Dissatisfied	Dissatisfied	Books, International reports/guides, IPCC reports, Scientific articles	Climate change and global sustainability, Heat-related illnesses, Physical or mental harm from droughts, Vector-borne infectious diseases, Water-borne and food-borne diseases	Climate change and global sustainability, Heat-related illnesses, Loss of housing for residents displaced by extreme weather events, Physical or mental harm from forest fires or brush fires, Physical or mental harm from storms (including hurricanes) and floods, Physical or mental harm from droughts, Water-borne and food-borne diseases	Climate change and health awareness, General climate change and health, Heat-related issues (e.g. heat stress, heat waves)	Limited interest in the topic, Limited specialist staff, Limited funding	Disagree
Unsure	Yes	Yes	Dissatisfied	Dissatisfied	Dissatisfied	Dissatisfied	International reports/guides, IPCC reports, Material provided by your institution, Scientific articles	Anxiety, depression, or other mental health conditions, Climate change and global sustainability, Heat-related illnesses, Hunger and malnutrition due to rising food prices, Illness due to reduced outdoor air quality (eg, air pollution and pollen), Increased poverty due to economic hardship, and resulting health problems, Loss of housing for residents displaced by extreme weather events, Physical …	Anxiety, depression, or other mental health conditions, Climate change and global sustainability, Cold-related illness, Heat-related illnesses, Hunger and malnutrition due to rising food prices, Illness due to reduced outdoor air quality (eg, air pollution and pollen), Increased poverty due to economic hardship, and resulting health problems, Loss of housing for residents displaced by extreme wea…	Climate change and health awareness, General climate change and health, Heat-related issues (e.g. heat stress, heat waves), Mental health issues, Vector-borne diseases, Water-borne diseases	Limited interest in the topic, Limited integrated view between climate change and health issues, Limited materials/resources, Limited funding	Disagree
No	Unsure	Yes	Satisfied	Neutral	Satisfied	Neutral	Books, International reports/guides, Scientific articles	Climate change and global sustainability, Heat-related illnesses, Hunger and malnutrition due to rising food prices, Loss of housing for residents displaced by extreme weather events, Violence, conflict, resulting dislocation, or all	Climate change and global sustainability, Heat-related illnesses, Hunger and malnutrition due to rising food prices, Increased poverty due to economic hardship, and resulting health problems, Loss of housing for residents displaced by extreme weather events, Violence, conflict, resulting dislocation, or all	Climate change and health awareness, General climate change and health, Heat-related issues (e.g. heat stress, heat waves)	Limited materials/resources, Limited funding	Neither agree or disagree
No	Yes	Yes	Neutral	Dissatisfied	Dissatisfied	Dissatisfied	Books, International reports/guides, Scientific articles	Climate change and global sustainability	Climate change and global sustainability	Climate change and health awareness, Heat-related issues (e.g. heat stress, heat waves), Mental health issues	Limited interest in the topic, Limited specialist staff	Disagree
Yes	Yes	Yes	Dissatisfied	Dissatisfied	Dissatisfied	Dissatisfied	Books, International reports/guides, IPCC reports	Climate change and global sustainability, Hunger and malnutrition due to rising food prices, Loss of housing for residents displaced by extreme weather events, Physical or mental harm from storms (including hurricanes) and floods	Anxiety, depression, or other mental health conditions, Cold-related illness, Heat-related illnesses, Illness due to reduced outdoor air quality (eg, air pollution and pollen), Increased poverty due to economic hardship, and resulting health problems, Physical or mental harm from forest fires or brush fires, Physical or mental harm from droughts, Vector-borne infectious diseases	Climate change and health awareness, General climate change and health	Limited integrated view between climate change and health issues, Limited funding	Disagree
No	No	Yes	Dissatisfied	Dissatisfied	Dissatisfied	Satisfied	Books, International reports/guides, IPCC reports, Scientific articles	Anxiety, depression, or other mental health conditions, Climate change and global sustainability, Hunger and malnutrition due to rising food prices, Illness due to reduced outdoor air quality (eg, air pollution and pollen), Increased poverty due to economic hardship, and resulting health problems, Loss of housing for residents displaced by extreme weather events, Vector-borne infectious diseases,…	Anxiety, depression, or other mental health conditions, Climate change and global sustainability, Heat-related illnesses, Illness due to reduced outdoor air quality (eg, air pollution and pollen), Increased poverty due to economic hardship, and resulting health problems, Vector-borne infectious diseases, Water-borne and food-borne diseases	General climate change and health, Heat-related issues (e.g. heat stress, heat waves), Vector-borne diseases, Water-borne diseases	Limited integrated view between climate change and health issues, Limited specialist staff, Limited funding	Disagree
No	No	Yes	Dissatisfied	Dissatisfied	Neutral	Satisfied	International reports/guides, IPCC reports, Scientific articles	Climate change and global sustainability, Heat-related illnesses, Hunger and malnutrition due to rising food prices, Loss of housing for residents displaced by extreme weather events, Physical or mental harm from forest fires or brush fires, Vector-borne infectious diseases, Water-borne and food-borne diseases	Climate change and global sustainability, Heat-related illnesses, Loss of housing for residents displaced by extreme weather events, Physical or mental harm from storms (including hurricanes) and floods, Physical or mental harm from droughts, Vector-borne infectious diseases, Water-borne and food-borne diseases	Climate change and health awareness, General climate change and health	Limited integrated view between climate change and health issues, Limited funding	Disagree
Unsure	No	No	Neutral	Satisfied	Satisfied	Neutral	Books, International reports/guides, Scientific articles	Climate change and global sustainability, Hunger and malnutrition due to rising food prices, Increased poverty due to economic hardship, and resulting health problems, Loss of housing for residents displaced by extreme weather events, Physical or mental harm from forest fires or brush fires, Physical or mental harm from storms (including hurricanes) and floods, Physical or mental harm from drough…	Climate change and global sustainability, Hunger and malnutrition due to rising food prices, Illness due to reduced outdoor air quality (eg, air pollution and pollen), Increased poverty due to economic hardship, and resulting health problems, Physical or mental harm from forest fires or brush fires, Physical or mental harm from storms (including hurricanes) and floods, Physical or mental harm fro…	Climate change and health awareness, General climate change and health, Mental health issues, Vector-borne diseases, Water-borne diseases	Limited integrated view between climate change and health issues, Limited specialist staff, Limited funding	Neither agree or disagree
No	Unsure	Unsure	Dissatisfied	Dissatisfied	Dissatisfied	Dissatisfied	Books, International reports/guides, Scientific articles	Anxiety, depression, or other mental health conditions, Climate change and global sustainability, Cold-related illness, Heat-related illnesses, Increased poverty due to economic hardship, and resulting health problems, Vector-borne infectious diseases, Water-borne and food-borne diseases	Anxiety, depression, or other mental health conditions, Climate change and global sustainability, Cold-related illness, Heat-related illnesses, Hunger and malnutrition due to rising food prices, Illness due to reduced outdoor air quality (eg, air pollution and pollen), Increased poverty due to economic hardship, and resulting health problems, Vector-borne infectious diseases, Violence, conflict, …	Climate change and health awareness, General climate change and health, Heat-related issues (e.g. heat stress, heat waves), Mental health issues, Vector-borne diseases, Water-borne diseases	Limited interest in the topic, Limited integrated view between climate change and health issues, Limited materials/resources, Limited specialist staff, Limited funding	Strongly disagree
No	Yes	Unsure	Neutral	Neutral	Neutral	Neutral	International reports/guides, IPCC reports, Material from colleagues	Hunger and malnutrition due to rising food prices, Increased poverty due to economic hardship, and resulting health problems	Anxiety, depression, or other mental health conditions, Climate change and global sustainability, Illness due to reduced outdoor air quality (eg, air pollution and pollen), Physical or mental harm from storms (including hurricanes) and floods, Vector-borne infectious diseases	Climate change and health awareness, General climate change and health, Water-borne diseases	Limited interest in the topic, Limited specialist staff, Limited funding	Strongly disagree
Unsure	Yes	Yes	Neutral	Dissatisfied	Dissatisfied	Dissatisfied	International reports/guides, IPCC reports, Scientific articles	Climate change and global sustainability	Climate change and global sustainability	General climate change and health, Heat-related issues (e.g. heat stress, heat waves)	Limited integrated view between climate change and health issues	Disagree
No	No	Yes	Neutral	Neutral	Dissatisfied	Dissatisfied	Books, International reports/guides, Material provided by your institution, Scientific articles	Climate change and global sustainability, Cold-related illness, Heat-related illnesses, Hunger and malnutrition due to rising food prices, Increased poverty due to economic hardship, and resulting health problems, Loss of housing for residents displaced by extreme weather events, Physical or mental harm from storms (including hurricanes) and floods, Physical or mental harm from droughts, Vector-b…	Anxiety, depression, or other mental health conditions, Climate change and global sustainability, Cold-related illness, Heat-related illnesses, Hunger and malnutrition due to rising food prices, Illness due to reduced outdoor air quality (eg, air pollution and pollen), Increased poverty due to economic hardship, and resulting health problems, Physical or mental harm from droughts, Vector-borne in…	Climate change and health awareness, Mental health issues	Limited materials/resources, Limited specialist staff, Limited funding	Agree
No	Yes	Yes	Dissatisfied	Neutral	Neutral	Neutral	International reports/guides, IPCC reports, Scientific articles	Heat-related illnesses, Illness due to reduced outdoor air quality (eg, air pollution and pollen), Vector-borne infectious diseases, Water-borne and food-borne diseases	Climate change and global sustainability, Illness due to reduced outdoor air quality (eg, air pollution and pollen), Increased poverty due to economic hardship, and resulting health problems	Climate change and health awareness, General climate change and health, Heat-related issues (e.g. heat stress, heat waves)	Limited integrated view between climate change and health issues, Limited specialist staff, Limited funding	Neither agree or disagree
No	Yes	Yes	Dissatisfied	Dissatisfied	Dissatisfied	Satisfied	Scientific articles	Climate change and global sustainability	Climate change and global sustainability, Heat-related illnesses	Heat-related issues (e.g. heat stress, heat waves)	Limited materials/resources, Limited specialist staff, Limited funding	Disagree
No	Yes	Unsure	Dissatisfied	Neutral	Neutral	Neutral	IPCC reports, Scientific articles	Anxiety, depression, or other mental health conditions, Climate change and global sustainability, Cold-related illness, Heat-related illnesses, Illness due to reduced outdoor air quality (eg, air pollution and pollen), Increased poverty due to economic hardship, and resulting health problems, Physical or mental harm from forest fires or brush fires, Physical or mental harm from storms (including …	Anxiety, depression, or other mental health conditions, Illness due to reduced outdoor air quality (eg, air pollution and pollen), Increased poverty due to economic hardship, and resulting health problems, Physical or mental harm from forest fires or brush fires, Physical or mental harm from storms (including hurricanes) and floods, Physical or mental harm from droughts, Vector-borne infectious d…	Climate change and health awareness, General climate change and health, Heat-related issues (e.g. heat stress, heat waves), Vector-borne diseases, Water-borne diseases	Limited interest in the topic, Limited integrated view between climate change and health issues, Limited materials/resources, Limited funding, Governance arrangements and best practices	Agree
No	No	No	Dissatisfied	Dissatisfied	Dissatisfied	Dissatisfied	Books, International reports/guides, Scientific articles	Climate change and global sustainability, Hunger and malnutrition due to rising food prices, Increased poverty due to economic hardship, and resulting health problems, Physical or mental harm from droughts	Anxiety, depression, or other mental health conditions, Heat-related illnesses, Hunger and malnutrition due to rising food prices, Loss of housing for residents displaced by extreme weather events, Physical or mental harm from forest fires or brush fires, Physical or mental harm from storms (including hurricanes) and floods, Physical or mental harm from droughts, Vector-borne infectious diseases,…	General climate change and health, Vector-borne diseases, Water-borne diseases	Limited integrated view between climate change and health issues, Limited materials/resources, Limited specialist staff, Limited funding	Strongly disagree
No	No	Yes	Highly Dissatisfied	Highly Dissatisfied	Highly Dissatisfied	Highly Dissatisfied	International reports/guides, IPCC reports, Material provided by your institution	Climate change and global sustainability, Hunger and malnutrition due to rising food prices, Loss of housing for residents displaced by extreme weather events, Violence, conflict, resulting dislocation, or all, Water-borne and food-borne diseases	Anxiety, depression, or other mental health conditions, Hunger and malnutrition due to rising food prices, Illness due to reduced outdoor air quality (eg, air pollution and pollen), Increased poverty due to economic hardship, and resulting health problems, Physical or mental harm from droughts	Climate change and health awareness, General climate change and health, Heat-related issues (e.g. heat stress, heat waves), Mental health issues, Vector-borne diseases, Water-borne diseases	Limited interest in the topic, Limited integrated view between climate change and health issues, Limited materials/resources, Limited specialist staff, Limited funding	Disagree
No	Yes	Yes	Dissatisfied	Dissatisfied	Highly Dissatisfied	Highly Dissatisfied	Books, International reports/guides, IPCC reports, Material provided by your institution, Scientific articles	Anxiety, depression, or other mental health conditions, Climate change and global sustainability, Heat-related illnesses, Hunger and malnutrition due to rising food prices, Illness due to reduced outdoor air quality (eg, air pollution and pollen), Increased poverty due to economic hardship, and resulting health problems, Loss of housing for residents displaced by extreme weather events, Physical …	Climate change and global sustainability	General climate change and health, Heat-related issues (e.g. heat stress, heat waves), Water-borne diseases	Limited interest in the topic, Limited funding	Disagree
No	No	Yes	Dissatisfied	Dissatisfied	Dissatisfied	Dissatisfied	Books, International reports/guides, IPCC reports, Scientific articles	Climate change and global sustainability, Heat-related illnesses, Increased poverty due to economic hardship, and resulting health problems, Vector-borne infectious diseases, Water-borne and food-borne diseases	Heat-related illnesses, Hunger and malnutrition due to rising food prices, Illness due to reduced outdoor air quality (eg, air pollution and pollen), Increased poverty due to economic hardship, and resulting health problems, Vector-borne infectious diseases, Water-borne and food-borne diseases	General climate change and health, Heat-related issues (e.g. heat stress, heat waves), Vector-borne diseases, Water-borne diseases	Limited integrated view between climate change and health issues, Limited specialist staff, Limited funding, Research findings to support the emerging issues	Disagree
Yes	Yes	Yes	Dissatisfied	Dissatisfied	Dissatisfied	Dissatisfied	Books, IPCC reports, Material from colleagues, Scientific articles	Climate change and global sustainability, Hunger and malnutrition due to rising food prices, Increased poverty due to economic hardship, and resulting health problems, Loss of housing for residents displaced by extreme weather events, Physical or mental harm from forest fires or brush fires, Physical or mental harm from droughts, Vector-borne infectious diseases, Water-borne and food-borne diseas…	Anxiety, depression, or other mental health conditions, Cold-related illness, Heat-related illnesses, Hunger and malnutrition due to rising food prices, Illness due to reduced outdoor air quality (eg, air pollution and pollen), Physical or mental harm from forest fires or brush fires, Physical or mental harm from storms (including hurricanes) and floods, Physical or mental harm from droughts, Vec…	Heat-related issues (e.g. heat stress, heat waves)	Limited integrated view between climate change and health issues, Limited materials/resources, Limited specialist staff, Limited funding	Neither agree or disagree
Yes	Yes	Yes	Dissatisfied	Satisfied	Neutral	Highly Satisfied	Scientific articles	Hunger and malnutrition due to rising food prices	Loss of housing for residents displaced by extreme weather events	Vector-borne diseases	Limited interest in the topic	Agree
No	No	No	Highly Dissatisfied	Neutral	Dissatisfied	Dissatisfied	Books, International reports/guides, IPCC reports, Scientific articles	Climate change and global sustainability, Cold-related illness, Heat-related illnesses, Illness due to reduced outdoor air quality (eg, air pollution and pollen), Physical or mental harm from storms (including hurricanes) and floods, Water-borne and food-borne diseases	Anxiety, depression, or other mental health conditions, Hunger and malnutrition due to rising food prices	Climate change and health awareness, General climate change and health, Heat-related issues (e.g. heat stress, heat waves)	Limited interest in the topic, Limited integrated view between climate change and health issues, Limited specialist staff, Limited funding	Strongly disagree
Yes	Yes	Yes	Neutral	Neutral	Neutral	Neutral	Books, International reports/guides, IPCC reports, Scientific articles	Climate change and global sustainability, Loss of housing for residents displaced by extreme weather events, Physical or mental harm from storms (including hurricanes) and floods, Physical or mental harm from droughts, Water-borne and food-borne diseases	Climate change and global sustainability, Loss of housing for residents displaced by extreme weather events, Physical or mental harm from storms (including hurricanes) and floods, Physical or mental harm from droughts	Climate change and health awareness, General climate change and health, Water-borne diseases	Limited interest in the topic, Limited materials/resources, Limited specialist staff, Limited funding	Agree
No	No	No	Dissatisfied	Dissatisfied	Neutral	Neutral	Books, IPCC reports, Scientific articles	Climate change and global sustainability, Cold-related illness, Heat-related illnesses, Illness due to reduced outdoor air quality (eg, air pollution and pollen), Increased poverty due to economic hardship, and resulting health problems, Loss of housing for residents displaced by extreme weather events, Vector-borne infectious diseases, Water-borne and food-borne diseases	Anxiety, depression, or other mental health conditions, Climate change and global sustainability, Cold-related illness, Heat-related illnesses, Hunger and malnutrition due to rising food prices, Illness due to reduced outdoor air quality (eg, air pollution and pollen), Increased poverty due to economic hardship, and resulting health problems, Loss of housing for residents displaced by extreme wea…	Climate change and health awareness, General climate change and health	Limited interest in the topic, Limited integrated view between climate change and health issues, lack of Political commitment on the matter	Agree
No	Yes	Yes	Highly Dissatisfied	Dissatisfied	Highly Dissatisfied	Highly Dissatisfied	Books, International reports/guides, IPCC reports, Scientific articles	Climate change and global sustainability, Illness due to reduced outdoor air quality (eg, air pollution and pollen), Physical or mental harm from forest fires or brush fires, Physical or mental harm from droughts, Water-borne and food-borne diseases	Anxiety, depression, or other mental health conditions, Climate change and global sustainability, Loss of housing for residents displaced by extreme weather events, Physical or mental harm from storms (including hurricanes) and floods, Water-borne and food-borne diseases	Climate change and health awareness, General climate change and health, Mental health issues, Water-borne diseases	Limited interest in the topic, Limited materials/resources, Limited funding	Strongly disagree
No	Yes	Yes	Dissatisfied	Dissatisfied	Dissatisfied	Dissatisfied	Books, International reports/guides, IPCC reports, Scientific articles	Climate change and global sustainability, Cold-related illness, Heat-related illnesses, Illness due to reduced outdoor air quality (eg, air pollution and pollen), Loss of housing for residents displaced by extreme weather events	Anxiety, depression, or other mental health conditions, Climate change and global sustainability, Cold-related illness, Heat-related illnesses, Increased poverty due to economic hardship, and resulting health problems, Loss of housing for residents displaced by extreme weather events, Violence, conflict, resulting dislocation, or all	General climate change and health, Heat-related issues (e.g. heat stress, heat waves)	Limited interest in the topic, Limited integrated view between climate change and health issues, Limited materials/resources, Limited specialist staff, Limited funding	Disagree
No	Yes	Yes	Dissatisfied	Dissatisfied	Dissatisfied	Dissatisfied	Books, International reports/guides, IPCC reports, Scientific articles	Anxiety, depression, or other mental health conditions, Climate change and global sustainability, Cold-related illness, Illness due to reduced outdoor air quality (eg, air pollution and pollen), Loss of housing for residents displaced by extreme weather events	Climate change and global sustainability	General climate change and health	Limited integrated view between climate change and health issues, Limited materials/resources, Limited specialist staff, Limited funding	Neither agree or disagree
No	Yes	Yes	Highly Dissatisfied	Dissatisfied	Dissatisfied	Neutral	Books, International reports/guides, IPCC reports, Material from colleagues, Material provided by your institution, Scientific articles	Anxiety, depression, or other mental health conditions, Climate change and global sustainability, Cold-related illness, Increased poverty due to economic hardship, and resulting health problems, Loss of housing for residents displaced by extreme weather events, Violence, conflict, resulting dislocation, or all	Heat-related illnesses, Hunger and malnutrition due to rising food prices, Illness due to reduced outdoor air quality (eg, air pollution and pollen), Physical or mental harm from forest fires or brush fires, Physical or mental harm from storms (including hurricanes) and floods, Vector-borne infectious diseases, Water-borne and food-borne diseases	Heat-related issues (e.g. heat stress, heat waves)	Limited interest in the topic, Limited integrated view between climate change and health issues, Limited materials/resources, Limited funding	Disagree
No	No	Yes	Dissatisfied	Highly Dissatisfied	Dissatisfied	Dissatisfied	International reports/guides, IPCC reports, Scientific articles	Anxiety, depression, or other mental health conditions, Climate change and global sustainability, Cold-related illness, Heat-related illnesses, Illness due to reduced outdoor air quality (eg, air pollution and pollen), Loss of housing for residents displaced by extreme weather events, Physical or mental harm from forest fires or brush fires, Physical or mental harm from storms (including hurrican…	Anxiety, depression, or other mental health conditions, Hunger and malnutrition due to rising food prices, Increased poverty due to economic hardship, and resulting health problems, Loss of housing for residents displaced by extreme weather events, Violence, conflict, resulting dislocation, or all	General climate change and health, Heat-related issues (e.g. heat stress, heat waves), Vector-borne diseases	Limited interest in the topic, Limited specialist staff	Disagree
No	Yes	Unsure	Neutral	Neutral	Satisfied	Satisfied	Books, International reports/guides, Material from colleagues, Scientific articles	Hunger and malnutrition due to rising food prices, Illness due to reduced outdoor air quality (eg, air pollution and pollen), Increased poverty due to economic hardship, and resulting health problems, Physical or mental harm from storms (including hurricanes) and floods, Physical or mental harm from droughts, Violence, conflict, resulting dislocation, or all	Vector-borne infectious diseases, Water-borne and food-borne diseases	Climate change and health awareness, General climate change and health, Heat-related issues (e.g. heat stress, heat waves)	Limited specialist staff	Agree
No	Unsure	Unsure	Dissatisfied	Dissatisfied	Dissatisfied	Dissatisfied	Scientific articles	Climate change and global sustainability, Heat-related illnesses, Increased poverty due to economic hardship, and resulting health problems, Loss of housing for residents displaced by extreme weather events, Physical or mental harm from forest fires or brush fires, Physical or mental harm from storms (including hurricanes) and floods, Physical or mental harm from droughts, Vector-borne infectious…	Climate change and global sustainability	Climate change and health awareness	Limited interest in the topic, People don't realize how important it is and/or have no time	Disagree
Yes	Unsure	Unsure	Satisfied	Dissatisfied	Dissatisfied	Dissatisfied	International reports/guides	Climate change and global sustainability, Increased poverty due to economic hardship, and resulting health problems, Physical or mental harm from droughts, Water-borne and food-borne diseases	Climate change and global sustainability, Hunger and malnutrition due to rising food prices, Increased poverty due to economic hardship, and resulting health problems, Loss of housing for residents displaced by extreme weather events, Physical or mental harm from storms (including hurricanes) and floods, Physical or mental harm from droughts	Climate change and health awareness, Water-borne diseases	Limited materials/resources, Limited funding	Agree
No	Yes	Yes	Dissatisfied	Dissatisfied	Dissatisfied	Dissatisfied	Books, International reports/guides, IPCC reports, Material from colleagues, Material provided by your institution, Scientific articles	Anxiety, depression, or other mental health conditions, Climate change and global sustainability, Hunger and malnutrition due to rising food prices, Illness due to reduced outdoor air quality (eg, air pollution and pollen), Increased poverty due to economic hardship, and resulting health problems, Loss of housing for residents displaced by extreme weather events, Vector-borne infectious diseases,…	Anxiety, depression, or other mental health conditions, Climate change and global sustainability, Cold-related illness, Heat-related illnesses, Hunger and malnutrition due to rising food prices, Illness due to reduced outdoor air quality (eg, air pollution and pollen), Increased poverty due to economic hardship, and resulting health problems, Loss of housing for residents displaced by extreme wea…	Climate change and health awareness, General climate change and health, Mental health issues, Vector-borne diseases, Water-borne diseases	Limited interest in the topic, Limited integrated view between climate change and health issues, Limited materials/resources, Limited specialist staff, Limited funding, Limited Media Coverage and Limited Orientation at Local levels	Disagree
No	No	No	Neutral	Neutral	Neutral	Neutral	Books, International reports/guides, IPCC reports, Material from colleagues, Material provided by your institution, Scientific articles	Climate change and global sustainability, Loss of housing for residents displaced by extreme weather events	Climate change and global sustainability, Illness due to reduced outdoor air quality (eg, air pollution and pollen), Loss of housing for residents displaced by extreme weather events	General climate change and health	Limited interest in the topic	Neither agree or disagree
